# Supplementary material for: Worldwide scientific productions with immunotherapy of sepsis: a bibliometric analysis
Source: PeerJ. 2019 Jun 17;7:e7116. doi: 10.7717/peerj.7116 (PMC6585897; doi:10.7717/peerj.7116)
Supplement: Supplemental Information 1 [file peerj-07-7116-s001.csv]

Years	Publications
2019	29
2018	140
2017	179
2016	118
2015	100
2014	91
2013	61
2012	56
2011	42
2010	31
2009	19
2008	31
2007	27
2006	31
2005	26
2004	28
2003	23
2002	30
2001	30
2000	19
1999	30
1998	30
1997	32
1996	35
1995	35
1994	34
1993	49
1992	29
1991	15
1990	17
1989	3
1988	10
1987	8
1986	6
1985	3
1984	8
1983	4
1982	5
1981	2
1980	0
1979	5
1978	2
1977	1
1976	0
1975	1
1974	3
1973	0
1972	0
1971	0
1970	1
1969	0
1968	0
1967	1
1966	0
1965	0
1964	2
1963	0
1962	1
