# Supplementary material for: Worldwide scientific productions with immunotherapy of sepsis: a bibliometric analysis
Source: PeerJ. 2019 Jun 17;7:e7116. doi: 10.7717/peerj.7116 (PMC6585897; doi:10.7717/peerj.7116)
Supplement: Supplemental Information 2 [file peerj-07-7116-s002.csv]

Countries/Territories	Record count	GDP (billion $)
United States	604	19,391
China	163	12,238
Germany	158	3,677
United Kingdom	100	3,622
France	81	2,583
Netherlands	69	826
Canada	47	1,653
Italy	40	1,935
Australia	39	1,323
Japan	39	4,872
Brazil	33	2,056
Spain	33	1,311
Switzerland	30	679
Belgium	29	493
Turkey	26	851
Greece	25	200
India	25	2,597
South Korea	24	1,531
Austria	19	417
Israel	15	351
Sweden	15	538
Poland	13	525
Taiwan	13	579
Russian Federation	12	1,578
Czech Republic	11	216
Iran	11	440
Thailand	8	455
Ireland	7	334
Portugal	7	218
Colombia	6	309
Denmark	6	325
Singapore	6	324
Argentina	5	638
New Zealand	5	206
Saudi Arabia	5	684
Chile	4	277
Egypt	4	235
Hungary	4	139
Norway	4	399
Serbia	4	41
Croatia	3	55
Cuba	3	9
Indonesia	3	1,016
Mexico	3	1,150
South Africa	3	349
Bulgaria	2	57
Latvia	2	30
Malaysia	2	315
Nepal	2	24
Romania	2	212
United Arab Emirates	2	383
Armenia	1	12
Cyprus	1	22
Ethiopia	1	81
Finland	1	252
Georgia	1	15
Kazakhstan	1	159
Pakistan	1	305
Lithuania	1	47
Panama	1	62
Philippines	1	314
Zimbabwe	1	18
